# Supplementary material for: Impact of Low Lithium Concentrations on the Fatty Acids and Elemental Composition of Salvinia natans
Source: Molecules. 2023 Jul 11;28(14):5347. doi: 10.3390/molecules28145347 (PMC10385638; doi:10.3390/molecules28145347)
Supplement: Supplementary file 1 [file molecules-28-05347-s001.zip]

Archive with 1 entries (1 files):
- molecules-2450907-supplementary.pdf
